# Supplementary material for: Three new species of the genus Cymodusa Holmgren (Hymenoptera, Ichneumonidae, Campopleginae) from Korea
Source: Zookeys. 2013 Jun 20;(311):69–82. doi: 10.3897/zookeys.311.5529 (PMC3698556; doi:10.3897/zookeys.311.5529)
Supplement: XML Treatment for Cymodusa (Cymodusa) [file zookeys.311.5529-treatment1.xml]

<!DOCTYPE tp:taxon-treatment
  PUBLIC "-//TaxonX//DTD Taxonomic Treatment Publishing DTD v0 20100105//EN" "tax-treatment-NSO.dtd">
<tp:taxon-treatment xmlns:tp="http://www.plazi.org/taxpub"><tp:treatment-meta><mixed-citation publication-type="journal"><person-group><name><surname>Choi</surname><given-names>Jin-Kyung</given-names></name><name><surname>Kolarov</surname><given-names>Janko</given-names></name><name><surname>Lee</surname><given-names>Jong-Wook</given-names></name></person-group><article-title>Three new species of the genus
                    <italic>Cymodusa</italic> Holmgren (Hymenoptera, Ichneumonidae, Campopleginae) from Korea</article-title><source>Zookeys</source><day>20</day><month>6</month><year>2013</year><volume>2013</volume><issue>311</issue><fpage>69</fpage><lpage>82</lpage><pub-id pub-id-type="doi">10.3897/zookeys.311.5529</pub-id></mixed-citation></tp:treatment-meta><tp:nomenclature><label>Genus</label><tp:taxon-name>
                            <tp:taxon-name-part taxon-name-part-type="genus">Cymodusa</tp:taxon-name-part>
                            (<tp:taxon-name-part taxon-name-part-type="subgenus">Cymodusa</tp:taxon-name-part>)
                            <object-id xmlns:xlink="http://www.w3.org/1999/xlink" xlink:type="simple">http://species-id.net/wiki/Cymodusa</object-id>
                        </tp:taxon-name><tp:taxon-authority>Holmgren, 1859</tp:taxon-authority><tp:nomenclature-citation-list><tp:nomenclature-citation><tp:taxon-name>Cymodusa</tp:taxon-name><comment> Holmgren, 1859: 327. TS: <italic><tp:taxon-name>Cymodusa leucocera</tp:taxon-name></italic> Holmgren </comment></tp:nomenclature-citation><tp:nomenclature-citation><tp:taxon-name>Thersilia</tp:taxon-name><comment> Schmiedeknecht, 1907: 598. TS: (<italic><tp:taxon-name>Thersitia egregia</tp:taxon-name></italic> Schmiedeknecht) = <italic><tp:taxon-name>Cymodusa leucocera</tp:taxon-name></italic> Holmgren. </comment></tp:nomenclature-citation></tp:nomenclature-citation-list></tp:nomenclature><tp:treatment-sec sec-type="Diagnosis"><title>Diagnosis.</title><p>Eyes densely setose. Inner margins of eyes strongly convergent ventrally. Clypeus small; apical margin rounded; weakly convex, not separated from face. Mandible short, upper tooth as long as or longer than lower tooth. Hind basitarsus without a median ventral row of close setae. Fore wing with areolet; nervulus opposite to basal vein or distad of it. Thyridium longitudinally elliptic. Ovipositor straight, with dorsal subapical notch.</p></tp:treatment-sec></tp:taxon-treatment>
