# Supplementary material for: Three new species of the genus Cymodusa Holmgren (Hymenoptera, Ichneumonidae, Campopleginae) from Korea
Source: Zookeys. 2013 Jun 20;(311):69–82. doi: 10.3897/zookeys.311.5529 (PMC3698556; doi:10.3897/zookeys.311.5529)
Supplement: XML Treatment for Cymodusa (Cymodusa) aenigma [file zookeys.311.5529-treatment2.xml]

<!DOCTYPE tp:taxon-treatment
  PUBLIC "-//TaxonX//DTD Taxonomic Treatment Publishing DTD v0 20100105//EN" "tax-treatment-NSO.dtd">
<tp:taxon-treatment xmlns:tp="http://www.plazi.org/taxpub"><tp:treatment-meta><mixed-citation publication-type="journal"><person-group><name><surname>Choi</surname><given-names>Jin-Kyung</given-names></name><name><surname>Kolarov</surname><given-names>Janko</given-names></name><name><surname>Lee</surname><given-names>Jong-Wook</given-names></name></person-group><article-title>Three new species of the genus
                    <italic>Cymodusa</italic> Holmgren (Hymenoptera, Ichneumonidae, Campopleginae) from Korea</article-title><source>Zookeys</source><day>20</day><month>6</month><year>2013</year><volume>2013</volume><issue>311</issue><fpage>69</fpage><lpage>82</lpage><pub-id pub-id-type="doi">10.3897/zookeys.311.5529</pub-id></mixed-citation></tp:treatment-meta><tp:nomenclature><tp:taxon-name>
                            <tp:taxon-name-part taxon-name-part-type="genus">Cymodusa</tp:taxon-name-part>
                            (<tp:taxon-name-part taxon-name-part-type="subgenus">Cymodusa</tp:taxon-name-part>)
                            <tp:taxon-name-part taxon-name-part-type="species">aenigma</tp:taxon-name-part>
                            <object-id xmlns:xlink="http://www.w3.org/1999/xlink" xlink:type="simple">http://species-id.net/wiki/Cymodusa_aenigma</object-id>
                        </tp:taxon-name><tp:taxon-authority>Dbar, 1985</tp:taxon-authority><xref ref-type="fig" rid="F1">Figs 1</xref><xref ref-type="fig" rid="F5">, 5A</xref><xref ref-type="fig" rid="F6">, 6A</xref><tp:nomenclature-citation-list><tp:nomenclature-citation><tp:taxon-name>Cymodusa (Cymodusa) aenigma</tp:taxon-name><comment> Dbar, 1985: 589. Holotype: female; TD: ZI. </comment></tp:nomenclature-citation></tp:nomenclature-citation-list></tp:nomenclature><tp:treatment-sec sec-type="Material examined"><title>Material examined.</title><p>[Korea]: 2 females, Mureung valley, Samhwa-dong, Donghae-si GW, Korea, 15 July–1 August 2005, MT (Malaise trap), J.W. Lee; 1 female, ditto, 9–17 August 2005, MT, J.W. Lee; 1 female, ditto, 31 August-10 September 2005, MT, J.W. Lee.</p></tp:treatment-sec><tp:treatment-sec sec-type="Description"><title>Description.</title><p>Female. Body length 6.1 mm.</p><p>Fore wing length 3.3–3.8 mm.</p><!--PageBreak--><p>Antenna with 34–35 flagellomeres.</p><!--PageBreak--><p><italic>Color</italic>. Head black. Scape and pedicel blackish brown. Mandible yellow, apically brown; labial and maxillary palps pale yellow. Antenna blackish brown. Mesosoma black. Tegula brown. Fore leg yellow; mid leg yellowish brown; hind coxa black, trochanter dark brown, femur and tibia brown, tarsus blackish brown. Metasoma black. Thyridium reddish brown. 5<sup>th</sup> to 7<sup>th</sup> metasomal segments reddish brown. Ovipositor yellowish brown.</p><p>Morphology.</p><p>Head: Head finely and densely punctate. Occiput flat and polished. Temple broad and convex, finely punctate. Mandible very short, upper tooth longer than lower tooth (<xref ref-type="fig" rid="F1">Fig. 1D</xref>). Ocelli slightly large; diameter of median ocellus 1.1 times as long as distance between ocellus and eye; lateral ocellus separated from eye by 0.9 times lateral ocellus diameter.</p><p>Mesosoma: Pronotum covered with transverse striae (<xref ref-type="fig" rid="F1">Fig. 1E</xref>); epomia distinct. Mesoscutum finely and densely punctate; notaulus absent (<xref ref-type="fig" rid="F1">Fig. 1G</xref>). Mesopleuron roughly punctate, reticulate; postpectal carina complete; epicnemial carina short; sternaulus absent; speculum convex, impunctate, polished (<xref ref-type="fig" rid="F1">Fig. 1F</xref>); scutellum finely granulate. Propodeum with numerous transverse rugae and reticulate; basal area and areola separated by anterior transverse carina (<xref ref-type="fig" rid="F1">Fig. 1H</xref>); areola and petiolar area not separated, impressed medially; costula complete (<xref ref-type="fig" rid="F5">Fig. 5A</xref>); spiracle very small, round, connected to pleural carina; distance between spiracle and pleural carina 1.7 times as diameter of spiracle (<xref ref-type="fig" rid="F1">Fig. 1I</xref>). Hind tibia with short spines; ratios between hind tarsal segments 4.5: 2.2: 1.6: 0.8: 0.9. Fore wing with areolet; basal vein opposite nervulus (<xref ref-type="fig" rid="F1">Fig. 1L</xref>); nervellus not intercepted; discoidella absent.</p><p>Metasoma: Thyridium small, oval; separated from base of 2<sup>nd</sup> tergite by more than 3.0 times its diameter; distance between base of 2<sup>nd</sup> tergite and thyridium 0.6 times distance between base of 2<sup>nd</sup> tergite and spiracle (<xref ref-type="fig" rid="F1">Fig. 1K</xref>). 6<sup>th</sup> and 7<sup>th</sup> tergites deeply emarginate apically (<xref ref-type="fig" rid="F1">Fig. 1M</xref>). Ovipositor (<xref ref-type="fig" rid="F1">Fig. 1N</xref>) shorter than metasoma, 1.4 times as long as hind tibia.</p><p>Male. Unknown.</p><fig id="F1" position="float" orientation="portrait"><label>Figure 1.</label><caption><p><italic><tp:taxon-name>Cymodusa (Cymodusa) aenigma</tp:taxon-name></italic> Dbar, 1985 (female). <bold>A</bold> habitus in lateral view <bold>B</bold> head in lateral view <bold>C</bold> head in frontal view <bold>D</bold> mandible <bold>E</bold> pronotum <bold>F</bold> mesopleuron in lateral view <bold>G</bold> mesoscutum in dorsal view <bold>H</bold> propodeum <bold>I</bold> spiracle of propodeum <bold>J</bold> petiole in lateral view <bold>K</bold> thyridium <bold>L</bold> wings <bold>M</bold> 6<sup>th</sup> and 7<sup>th</sup> tergites in dorsal view <bold>N</bold> ovipositor. (Scale bar 1 mm for <bold>A</bold>; 0.5 mm for <bold>L</bold>; 0.2 mm for <bold>B, C, E–H, J, K, M</bold> and <bold>N</bold>; 0.1 mm for <bold>D</bold> and <bold>I)</bold>.</p></caption><graphic xmlns:xlink="http://www.w3.org/1999/xlink" xlink:href="ZooKeys-311-069-g001.jpg" position="float" orientation="portrait" xlink:type="simple"/></fig></tp:treatment-sec><tp:treatment-sec sec-type="Distribution"><title>Distribution.</title><p>Korea (new record), Japan, Russia (Khabarovsk, Primor’ye Kray).</p></tp:treatment-sec><tp:treatment-sec><!--Section generated to contain objects referenced in tp:taxon-treatment.--><fig id="F5" position="float" orientation="portrait"><label>Figure 5.</label><caption><p>Propodeum, dorsal, of “<italic>australis</italic>” group. <bold>A</bold> <italic><tp:taxon-name>Cymodusa aenigma</tp:taxon-name></italic> <bold>B</bold> <italic><tp:taxon-name>Cymodusa australis</tp:taxon-name></italic> <bold>C</bold> <italic><tp:taxon-name>Cymodusa longiterebra</tp:taxon-name></italic> <bold>D</bold> <italic><tp:taxon-name>Cymodusa oculator</tp:taxon-name></italic> <bold>E</bold> <italic><tp:taxon-name>Cymodusa orientalis</tp:taxon-name></italic> <bold>F</bold> <italic><tp:taxon-name>Cymodusa parva</tp:taxon-name></italic> <bold>G</bold> <italic><tp:taxon-name>Cymodusa rufiventris</tp:taxon-name></italic> <bold>H</bold> <italic><tp:taxon-name>Cymodusa tibialis</tp:taxon-name></italic> <bold>I</bold> <italic><tp:taxon-name>Cymodusa koreana</tp:taxon-name></italic> sp. n. <bold>J</bold> <italic><tp:taxon-name>Cymodusa yeungnamensis</tp:taxon-name></italic> sp. n. <bold>K</bold> <italic><tp:taxon-name>Cymodusa geolimi</tp:taxon-name></italic> sp. n.</p></caption><graphic xmlns:xlink="http://www.w3.org/1999/xlink" xlink:href="ZooKeys-311-069-g005.jpg" position="float" orientation="portrait" xlink:type="simple"/></fig><fig id="F6" position="float" orientation="portrait"><label>Figure 6.</label><caption><p>6<sup>th</sup> and 7<sup>th</sup> metasomal terga, dorsal, of “<italic>australis</italic>” group. <bold>A</bold> <italic><tp:taxon-name>Cymodusa aenigma</tp:taxon-name></italic> <bold>B</bold> <italic><tp:taxon-name>Cymodusa longiterebra</tp:taxon-name></italic> <bold>C</bold> <italic><tp:taxon-name>Cymodusa orientalis</tp:taxon-name></italic> <bold>D</bold> <italic><tp:taxon-name>Cymodusa rufiventris</tp:taxon-name></italic> <bold>E</bold> <italic><tp:taxon-name>Cymodusa tibialis</tp:taxon-name></italic> <bold>F</bold> <italic><tp:taxon-name>Cymodusa koreana</tp:taxon-name></italic> sp. n. <bold>G</bold> <italic><tp:taxon-name>Cymodusa yeungnamensis</tp:taxon-name></italic> sp. n. <bold>H</bold> <italic><tp:taxon-name>Cymodusa geolimi</tp:taxon-name></italic> sp. n.</p></caption><graphic xmlns:xlink="http://www.w3.org/1999/xlink" xlink:href="ZooKeys-311-069-g006.jpg" position="float" orientation="portrait" xlink:type="simple"/></fig></tp:treatment-sec></tp:taxon-treatment>
