# Supplementary material for: Three new species of the genus Cymodusa Holmgren (Hymenoptera, Ichneumonidae, Campopleginae) from Korea
Source: Zookeys. 2013 Jun 20;(311):69–82. doi: 10.3897/zookeys.311.5529 (PMC3698556; doi:10.3897/zookeys.311.5529)
Supplement: XML Treatment for Cymodusa (Cymodusa) koreana [file zookeys.311.5529-treatment3.xml]

<!DOCTYPE tp:taxon-treatment
  PUBLIC "-//TaxonX//DTD Taxonomic Treatment Publishing DTD v0 20100105//EN" "tax-treatment-NSO.dtd">
<tp:taxon-treatment xmlns:tp="http://www.plazi.org/taxpub"><tp:treatment-meta><mixed-citation publication-type="journal"><person-group><name><surname>Choi</surname><given-names>Jin-Kyung</given-names></name><name><surname>Kolarov</surname><given-names>Janko</given-names></name><name><surname>Lee</surname><given-names>Jong-Wook</given-names></name></person-group><article-title>Three new species of the genus
                    <italic>Cymodusa</italic> Holmgren (Hymenoptera, Ichneumonidae, Campopleginae) from Korea</article-title><source>Zookeys</source><day>20</day><month>6</month><year>2013</year><volume>2013</volume><issue>311</issue><fpage>69</fpage><lpage>82</lpage><pub-id pub-id-type="doi">10.3897/zookeys.311.5529</pub-id></mixed-citation></tp:treatment-meta><tp:nomenclature><tp:taxon-name>
                            <tp:taxon-name-part taxon-name-part-type="genus">Cymodusa</tp:taxon-name-part>
                            (<tp:taxon-name-part taxon-name-part-type="subgenus">Cymodusa</tp:taxon-name-part>)
                            <tp:taxon-name-part taxon-name-part-type="species">koreana</tp:taxon-name-part>
                            <object-id xmlns:xlink="http://www.w3.org/1999/xlink" xlink:type="simple">urn:lsid:zoobank.org:act:AEEED4C3-D4B6-4E22-9E00-C20FB416D51E</object-id>
                            <object-id xmlns:xlink="http://www.w3.org/1999/xlink" xlink:type="simple">http://species-id.net/wiki/Cymodusa_koreana</object-id>
                        </tp:taxon-name><tp:taxon-authority>Choi &amp; Lee</tp:taxon-authority><tp:taxon-status xmlns:xlink="http://www.w3.org/1999/xlink" xlink:type="simple">sp. n.</tp:taxon-status><xref ref-type="fig" rid="F2">Figs 2</xref><xref ref-type="fig" rid="F5">, 5I</xref><xref ref-type="fig" rid="F6">, 6F</xref></tp:nomenclature><tp:treatment-sec sec-type="Material examined"><title>Material examined.</title><p>Holotype: [Korea] (TD: YNU): 1 female, Unmunsa, Chungdo-gun, GB, Korea, 21.V.1989, I.S. Ye.</p><p>Paratypes: [Korea] (TD: YNU): 1 female, Gyeonbongsa, Ganseong, GW, Korea, 22 May 1992, J.W. Lee; 1 female, Mureung Valley, Samhwa-dong, Donghae-si, GW, Korea, 20 September–2 October 2006, MT, J.W. Lee; 1 female, ditto, 28 August-10 September 2006, MT, J.W. Lee; 1 female, Yeungnam Univ., Gyeongsan-si, GB, 13 May 1985, E.S. Kim; 1 female, Mirimsan, Bonghwa-gun, 4 May 1997, J.C. Jeong.</p></tp:treatment-sec><tp:treatment-sec sec-type="Description"><title>Description</title><p>(female holotype). Body length 7.3 mm.</p><p>Fore wing length 4.1 mm.</p><!--PageBreak--><!--PageBreak--><p>Antenna with 31–32 flagellomeres.</p><p><italic>Color</italic>. Head, scape and pedicel black. Mandible yellow, apically brown. Labial and maxillary palps pale yellow. Antenna blackish brown. Mesosoma black. Tegula yellow. Fore leg yellow; mid leg yellowish brown; hind coxa black, trochanter dark brown, trochantellus yellow, femur brown, tibia yellow medially, brown basally and apically, tarsus brown. Metasoma black, tergites apically narrowly reddish brown. Thyridium reddish brown.</p></tp:treatment-sec><tp:treatment-sec sec-type="Morphology"><title>Morphology.</title><p>Head: Head finely and densely punctate. Occiput flat and polished. Temple broad and convex, finely punctate. Mandible very short, upper tooth as long as lower tooth (<xref ref-type="fig" rid="F2">Fig. 2C</xref>). Minimum distance between eyes 0.6 times as long as maximum distance (<xref ref-type="fig" rid="F2">Fig. 2B</xref>). Ocelli small; diameter of median ocellus 0.9 times as long as distance between ocellus and eye; lateral ocellus separated from eye by 1.3 times of lateral ocellus diameter. Antenna with 31–32 flagellomeres, 1<sup>st</sup> flagellomere 1.3 times as long as 2<sup>nd</sup> flagellomere.</p><p>Mesosoma: Pronotum with transverse striae ventrally (<xref ref-type="fig" rid="F2">Fig. 2D</xref>); epomia weak. Mesoscutum finely and densely punctate; notaulus absent (<xref ref-type="fig" rid="F2">Fig. 2F</xref>). Mesopleuron roughly punctate, reticulate; postpectal carinae complete, epicnemial carina short; sternaulus absent. Scutellum finely punctate; postscutellum broader than high. Propodeum with numerous transverse rugae and reticulate; basal area and areola separated by anterior transverse carina; costula absent (<xref ref-type="fig" rid="F5">Fig. 5I</xref>); areola and petiolar area not separated, impressed medially (<xref ref-type="fig" rid="F2">Fig. 2G</xref>); spiracle small, round, connected to pleural carina, distance between spiracle and pleural carina 0.9 times as long as diameter of spiracle (<xref ref-type="fig" rid="F2">Fig. 2H</xref>). Hind tibia with short spines; ratio between hind tarsal segments 5.0: 2.2: 1.5: 0.9: 0.9. Fore wing with areolet; basal vein opposite nervulus; nervellus not intercepted; discoidella absent (<xref ref-type="fig" rid="F2">Fig. 2L</xref>).</p><p>Metasoma: Thyridium small, oval; separated from base of 2<sup>nd</sup> tergite by more than 2.0 times its diameter; distance between base of 2<sup>nd</sup> tergite and thyridium 0.5 times as long as distance between base of 2<sup>nd</sup> tergite and spiracle (<xref ref-type="fig" rid="F2">Fig. 2K</xref>). 6<sup>th</sup> and 7<sup>th</sup> tergites deeply emarginate apically (<xref ref-type="fig" rid="F2">Fig. 2M</xref>). Ovipositor 1.5 times as long as hind tibia (<xref ref-type="fig" rid="F2">Fig. 2J</xref>).</p><p>Male. Unknown.</p><fig id="F2" position="float" orientation="portrait"><label>Figure 2.</label><caption><p><italic><tp:taxon-name>Cymodusa (Cymodusa) koreana</tp:taxon-name></italic> Choi &amp; Lee sp. n. (female). <bold>A</bold> habitus in lateral view <bold>B</bold> head in frontal view <bold>C</bold> mandible <bold>D</bold> pronotum <bold>E</bold> mesopleuron in lateral view <bold>F</bold> mesoscutum in dorsal view <bold>G</bold> propodeum <bold>H</bold> spiracle of propodeum <bold>I</bold> petiole in lateral view <bold>J</bold> ovipositor <bold>K</bold> thyridium <bold>L</bold> wings <bold>M</bold> 6<sup>th</sup> and 7<sup>th</sup> tergites in dorsal view. (Scale bar 1 mm for <bold>A</bold>; 0.5 mm for <bold>L</bold>; 0.2 mm for <bold>B, E–G, I–K</bold> and <bold>M</bold>; 0.1 mm for <bold>C, D</bold> and <bold>H</bold>).</p></caption><graphic xmlns:xlink="http://www.w3.org/1999/xlink" xlink:href="ZooKeys-311-069-g002.jpg" position="float" orientation="portrait" xlink:type="simple"/></fig></tp:treatment-sec><tp:treatment-sec sec-type="Distribution"><title>Distribution.</title><p>Korea.</p></tp:treatment-sec><tp:treatment-sec sec-type="Etymology"><title>Etymology.</title><p>The specific name is derived from Korea, the locality of the type specimens.</p></tp:treatment-sec><tp:treatment-sec sec-type="Comments"><title>Comments.</title><p>This species is similar to <italic><tp:taxon-name>Cymodusa rufiventris</tp:taxon-name></italic> Dbar, 1985 in the structure of the propodeum and costula, but the basal area is different, areolet is sessile and pentagonal, and the metasoma is darker.</p></tp:treatment-sec><tp:treatment-sec><!--Section generated to contain objects referenced in tp:taxon-treatment.--><fig id="F5" position="float" orientation="portrait"><label>Figure 5.</label><caption><p>Propodeum, dorsal, of “<italic>australis</italic>” group. <bold>A</bold> <italic><tp:taxon-name>Cymodusa aenigma</tp:taxon-name></italic> <bold>B</bold> <italic><tp:taxon-name>Cymodusa australis</tp:taxon-name></italic> <bold>C</bold> <italic><tp:taxon-name>Cymodusa longiterebra</tp:taxon-name></italic> <bold>D</bold> <italic><tp:taxon-name>Cymodusa oculator</tp:taxon-name></italic> <bold>E</bold> <italic><tp:taxon-name>Cymodusa orientalis</tp:taxon-name></italic> <bold>F</bold> <italic><tp:taxon-name>Cymodusa parva</tp:taxon-name></italic> <bold>G</bold> <italic><tp:taxon-name>Cymodusa rufiventris</tp:taxon-name></italic> <bold>H</bold> <italic><tp:taxon-name>Cymodusa tibialis</tp:taxon-name></italic> <bold>I</bold> <italic><tp:taxon-name>Cymodusa koreana</tp:taxon-name></italic> sp. n. <bold>J</bold> <italic><tp:taxon-name>Cymodusa yeungnamensis</tp:taxon-name></italic> sp. n. <bold>K</bold> <italic><tp:taxon-name>Cymodusa geolimi</tp:taxon-name></italic> sp. n.</p></caption><graphic xmlns:xlink="http://www.w3.org/1999/xlink" xlink:href="ZooKeys-311-069-g005.jpg" position="float" orientation="portrait" xlink:type="simple"/></fig><fig id="F6" position="float" orientation="portrait"><label>Figure 6.</label><caption><p>6<sup>th</sup> and 7<sup>th</sup> metasomal terga, dorsal, of “<italic>australis</italic>” group. <bold>A</bold> <italic><tp:taxon-name>Cymodusa aenigma</tp:taxon-name></italic> <bold>B</bold> <italic><tp:taxon-name>Cymodusa longiterebra</tp:taxon-name></italic> <bold>C</bold> <italic><tp:taxon-name>Cymodusa orientalis</tp:taxon-name></italic> <bold>D</bold> <italic><tp:taxon-name>Cymodusa rufiventris</tp:taxon-name></italic> <bold>E</bold> <italic><tp:taxon-name>Cymodusa tibialis</tp:taxon-name></italic> <bold>F</bold> <italic><tp:taxon-name>Cymodusa koreana</tp:taxon-name></italic> sp. n. <bold>G</bold> <italic><tp:taxon-name>Cymodusa yeungnamensis</tp:taxon-name></italic> sp. n. <bold>H</bold> <italic><tp:taxon-name>Cymodusa geolimi</tp:taxon-name></italic> sp. n.</p></caption><graphic xmlns:xlink="http://www.w3.org/1999/xlink" xlink:href="ZooKeys-311-069-g006.jpg" position="float" orientation="portrait" xlink:type="simple"/></fig></tp:treatment-sec></tp:taxon-treatment>
