# Supplementary material for: Three new species of the genus Cymodusa Holmgren (Hymenoptera, Ichneumonidae, Campopleginae) from Korea
Source: Zookeys. 2013 Jun 20;(311):69–82. doi: 10.3897/zookeys.311.5529 (PMC3698556; doi:10.3897/zookeys.311.5529)
Supplement: XML Treatment for Cymodusa (Cymodusa) yeungnamensis [file zookeys.311.5529-treatment4.xml]

<!DOCTYPE tp:taxon-treatment
  PUBLIC "-//TaxonX//DTD Taxonomic Treatment Publishing DTD v0 20100105//EN" "tax-treatment-NSO.dtd">
<tp:taxon-treatment xmlns:tp="http://www.plazi.org/taxpub"><tp:treatment-meta><mixed-citation publication-type="journal"><person-group><name><surname>Choi</surname><given-names>Jin-Kyung</given-names></name><name><surname>Kolarov</surname><given-names>Janko</given-names></name><name><surname>Lee</surname><given-names>Jong-Wook</given-names></name></person-group><article-title>Three new species of the genus
                    <italic>Cymodusa</italic> Holmgren (Hymenoptera, Ichneumonidae, Campopleginae) from Korea</article-title><source>Zookeys</source><day>20</day><month>6</month><year>2013</year><volume>2013</volume><issue>311</issue><fpage>69</fpage><lpage>82</lpage><pub-id pub-id-type="doi">10.3897/zookeys.311.5529</pub-id></mixed-citation></tp:treatment-meta><tp:nomenclature><tp:taxon-name>
                            <tp:taxon-name-part taxon-name-part-type="genus">Cymodusa</tp:taxon-name-part>
                            (<tp:taxon-name-part taxon-name-part-type="subgenus">Cymodusa</tp:taxon-name-part>)
                            <tp:taxon-name-part taxon-name-part-type="species">yeungnamensis</tp:taxon-name-part>
                            <object-id xmlns:xlink="http://www.w3.org/1999/xlink" xlink:type="simple">urn:lsid:zoobank.org:act:2BF6F784-E72A-411C-BB6D-44DDD147738B</object-id>
                            <object-id xmlns:xlink="http://www.w3.org/1999/xlink" xlink:type="simple">http://species-id.net/wiki/Cymodusa_yeungnamensis</object-id>
                        </tp:taxon-name><tp:taxon-authority>Choi &amp; Lee</tp:taxon-authority><tp:taxon-status xmlns:xlink="http://www.w3.org/1999/xlink" xlink:type="simple">sp. n.</tp:taxon-status><xref ref-type="fig" rid="F3">Figs 3</xref><xref ref-type="fig" rid="F5">, 5J</xref><xref ref-type="fig" rid="F6">, 6G</xref></tp:nomenclature><tp:treatment-sec sec-type="Material examined"><title>Material examined.</title><p>Holotype: [Korea] (TD: YNU): 1 female, Yeungnam Univ., Gyeungsan-si, GB, Korea, 21 May 1990, M.J. Kim.</p><!--PageBreak--><!--PageBreak--><p>Paratype: [Korea] (TD: YNU): 1 female, Yeungnam Univ., Gyeungsan-si, GB, Korea, 19 June 1992, G.Y. Lee.</p></tp:treatment-sec><tp:treatment-sec sec-type="Description"><title>Description</title><p>(female holotype). Body length 6.9 mm.</p><p>Fore wing length 4.0 mm.</p><p>Antenna with 18+ flagellomeres, apical flagellomeres missing. (antenna with 32 flagellomeres at paratype)</p><p><italic>Color</italic>. Head black. Scape and pedicel blackish brown. Antenna black, except 3 antennal flagellomeres yellow. Mandible yellow, brown apically. Mesosoma black; tegula brown. Fore leg yellowish brown; mid coxa black, brown apically, trochanter and trochantellus yellow, femur to tarsus brown; hind coxa and trochanter black, trochantellus yellow, femur blackish brown, tibia reddish brown, blackish brown basally and apically, tarsus blackish brown. Metasoma blackish brown; petiole black. Thyridium reddish brown. Ovipositor brown.</p><p>Morphology.</p><p>Head: Head densely finely punctate; Vertex slightly punctate. Occiput flat and polished. Temple finely punctate and flat. Mandible very short, upper tooth as long as lower one (<xref ref-type="fig" rid="F3">Fig. 3C</xref>). Minimum distance between eyes 0.6 times as long as maximum distance (<xref ref-type="fig" rid="F3">Fig. 3B</xref>). Ocelli small; diameter of median ocellus 0.8 times as long as distance between ocellus and eye; lateral ocellus separated from eye by 1.6 times of lateral ocellus diameter. Antenna with 32 flagellomeres, 1<sup>st</sup> flagellomere 1.5 times as long as 2<sup>nd</sup> flagellomere.</p><p>Mesosoma: Pronotum sparsely punctate; upper part reticulate; ventrally with transverse striae (<xref ref-type="fig" rid="F3">Fig. 3D</xref>); epomia absent. Mesoscutum closely and finely punctate; notaulus absent (<xref ref-type="fig" rid="F3">Fig. 3F</xref>). Mesopleuron reticulate; postpectal carinae complete; epicnemial carina reaching anterior margin of mesopleuron at its middle (<xref ref-type="fig" rid="F3">Fig. 3E</xref>); epicnemial carina present; sternaulus absent. Scutellum closely punctate; postscutellum flat, broader than high. Propodeum reticulated; basal area and areola not separated by anterior transverse carina; costula present but incomplete (<xref ref-type="fig" rid="F5">Fig. 5J</xref>); areola and petiolar area not separated, impressed (<xref ref-type="fig" rid="F3">Fig. 3H</xref>); spiracle round; connected to pleural carina; distance between spiracle and pleural carina 0.7 times as long as diameter of spiracle (<xref ref-type="fig" rid="F3">Fig. 3I</xref>). Hind tibia with short spines; ratio between hind tarsal segments 5.1: 2.4: 1.6: 0.9: 1.0. Fore wing with areolet (<xref ref-type="fig" rid="F3">Fig. 3L</xref>); basal vein opposite nervulus; nervellus not intercepted; discoidella absent.</p><p>Metasoma: Thyridium separated from base of 2<sup>nd</sup> tergite by more than 3.0 times its diameter; distance between base of 2<sup>nd</sup> tergite and thyridium 0.5 times as long as distance between base of 2<sup>nd</sup> tergite and spiracle (<xref ref-type="fig" rid="F3">Fig. 3K</xref>). 6<sup>th</sup> and 7<sup>th</sup> tergites deeply emarginate apically (<xref ref-type="fig" rid="F3">Fig. 3N</xref>). Ovipositor (<xref ref-type="fig" rid="F3">Fig. 3G</xref>) 1.6 times as long as hind tibia.</p><p>Male. Unknown.</p><fig id="F3" position="float" orientation="portrait"><label>Figure 3.</label><caption><p><italic><tp:taxon-name>Cymodusa (Cymodusa) yeungnamensis</tp:taxon-name></italic> Choi &amp; Lee sp. n. (female). <bold>A</bold> habitus in lateral view <bold>B</bold> head in frontal view <bold>C</bold> mandible <bold>D</bold> pronotum <bold>E</bold> mesopleuron in lateral view <bold>F</bold> mesoscutum in dorsal view <bold>G</bold> ovipositor <bold>H</bold> propodeum <bold>I</bold> spiracle of propodeum <bold>J</bold> petiole in lateral view <bold>K</bold> thyridium <bold>L</bold> wings <bold>M</bold> antenna <bold>N</bold> 6<sup>th</sup> and 7<sup>th</sup> tergites in dorsal. (Scale bar 1 mm for <bold>A</bold>; 0.5 mm for <bold>L</bold>; 0.2 mm for <bold>B–H, J, K, M</bold> and <bold>N</bold>; 0.1 mm for <bold>I</bold>).</p></caption><graphic xmlns:xlink="http://www.w3.org/1999/xlink" xlink:href="ZooKeys-311-069-g003.jpg" position="float" orientation="portrait" xlink:type="simple"/></fig></tp:treatment-sec><tp:treatment-sec sec-type="Distribution"><title>Distribution.</title><p>Korea.</p></tp:treatment-sec><tp:treatment-sec sec-type="Etymology"><title>Etymology.</title><p>The specific name is derived from the locality of the type specimens.</p></tp:treatment-sec><tp:treatment-sec sec-type="Comments"><title>Comments.</title><p>This species is similar to <italic><tp:taxon-name>Cymodusa aenigma</tp:taxon-name></italic> Dbar, 1985, but the areolet is not sessile and the basal 1<sup>st</sup> to 3<sup>rd</sup> flagellomeres are yellow below (as in <italic><tp:taxon-name>Cymodusa leucocera</tp:taxon-name></italic> Holmgren and <italic><tp:taxon-name>Cymodusa distincta</tp:taxon-name></italic> Cresson).</p><!--PageBreak--></tp:treatment-sec><tp:treatment-sec><!--Section generated to contain objects referenced in tp:taxon-treatment.--><fig id="F5" position="float" orientation="portrait"><label>Figure 5.</label><caption><p>Propodeum, dorsal, of “<italic>australis</italic>” group. <bold>A</bold> <italic><tp:taxon-name>Cymodusa aenigma</tp:taxon-name></italic> <bold>B</bold> <italic><tp:taxon-name>Cymodusa australis</tp:taxon-name></italic> <bold>C</bold> <italic><tp:taxon-name>Cymodusa longiterebra</tp:taxon-name></italic> <bold>D</bold> <italic><tp:taxon-name>Cymodusa oculator</tp:taxon-name></italic> <bold>E</bold> <italic><tp:taxon-name>Cymodusa orientalis</tp:taxon-name></italic> <bold>F</bold> <italic><tp:taxon-name>Cymodusa parva</tp:taxon-name></italic> <bold>G</bold> <italic><tp:taxon-name>Cymodusa rufiventris</tp:taxon-name></italic> <bold>H</bold> <italic><tp:taxon-name>Cymodusa tibialis</tp:taxon-name></italic> <bold>I</bold> <italic><tp:taxon-name>Cymodusa koreana</tp:taxon-name></italic> sp. n. <bold>J</bold> <italic><tp:taxon-name>Cymodusa yeungnamensis</tp:taxon-name></italic> sp. n. <bold>K</bold> <italic><tp:taxon-name>Cymodusa geolimi</tp:taxon-name></italic> sp. n.</p></caption><graphic xmlns:xlink="http://www.w3.org/1999/xlink" xlink:href="ZooKeys-311-069-g005.jpg" position="float" orientation="portrait" xlink:type="simple"/></fig><fig id="F6" position="float" orientation="portrait"><label>Figure 6.</label><caption><p>6<sup>th</sup> and 7<sup>th</sup> metasomal terga, dorsal, of “<italic>australis</italic>” group. <bold>A</bold> <italic><tp:taxon-name>Cymodusa aenigma</tp:taxon-name></italic> <bold>B</bold> <italic><tp:taxon-name>Cymodusa longiterebra</tp:taxon-name></italic> <bold>C</bold> <italic><tp:taxon-name>Cymodusa orientalis</tp:taxon-name></italic> <bold>D</bold> <italic><tp:taxon-name>Cymodusa rufiventris</tp:taxon-name></italic> <bold>E</bold> <italic><tp:taxon-name>Cymodusa tibialis</tp:taxon-name></italic> <bold>F</bold> <italic><tp:taxon-name>Cymodusa koreana</tp:taxon-name></italic> sp. n. <bold>G</bold> <italic><tp:taxon-name>Cymodusa yeungnamensis</tp:taxon-name></italic> sp. n. <bold>H</bold> <italic><tp:taxon-name>Cymodusa geolimi</tp:taxon-name></italic> sp. n.</p></caption><graphic xmlns:xlink="http://www.w3.org/1999/xlink" xlink:href="ZooKeys-311-069-g006.jpg" position="float" orientation="portrait" xlink:type="simple"/></fig></tp:treatment-sec></tp:taxon-treatment>
