# Supplementary material for: Three new species of the genus Cymodusa Holmgren (Hymenoptera, Ichneumonidae, Campopleginae) from Korea
Source: Zookeys. 2013 Jun 20;(311):69–82. doi: 10.3897/zookeys.311.5529 (PMC3698556; doi:10.3897/zookeys.311.5529)
Supplement: XML Treatment for Cymodusa (Cymodusa) geolimi [file zookeys.311.5529-treatment5.xml]

<!DOCTYPE tp:taxon-treatment
  PUBLIC "-//TaxonX//DTD Taxonomic Treatment Publishing DTD v0 20100105//EN" "tax-treatment-NSO.dtd">
<tp:taxon-treatment xmlns:tp="http://www.plazi.org/taxpub"><tp:treatment-meta><mixed-citation publication-type="journal"><person-group><name><surname>Choi</surname><given-names>Jin-Kyung</given-names></name><name><surname>Kolarov</surname><given-names>Janko</given-names></name><name><surname>Lee</surname><given-names>Jong-Wook</given-names></name></person-group><article-title>Three new species of the genus
                    <italic>Cymodusa</italic> Holmgren (Hymenoptera, Ichneumonidae, Campopleginae) from Korea</article-title><source>Zookeys</source><day>20</day><month>6</month><year>2013</year><volume>2013</volume><issue>311</issue><fpage>69</fpage><lpage>82</lpage><pub-id pub-id-type="doi">10.3897/zookeys.311.5529</pub-id></mixed-citation></tp:treatment-meta><tp:nomenclature><tp:taxon-name>
                            <tp:taxon-name-part taxon-name-part-type="genus">Cymodusa</tp:taxon-name-part>
                            (<tp:taxon-name-part taxon-name-part-type="subgenus">Cymodusa</tp:taxon-name-part>)
                            <tp:taxon-name-part taxon-name-part-type="species">geolimi</tp:taxon-name-part>
                            <object-id xmlns:xlink="http://www.w3.org/1999/xlink" xlink:type="simple">urn:lsid:zoobank.org:act:78152C58-FD90-4622-B380-53174A5C55BC</object-id>
                            <object-id xmlns:xlink="http://www.w3.org/1999/xlink" xlink:type="simple">http://species-id.net/wiki/Cymodusa_geolimi</object-id>
                        </tp:taxon-name><tp:taxon-authority>Choi &amp; Lee</tp:taxon-authority><tp:taxon-status xmlns:xlink="http://www.w3.org/1999/xlink" xlink:type="simple">sp. n.</tp:taxon-status><xref ref-type="fig" rid="F4">Figs 4</xref><xref ref-type="fig" rid="F5">, 5K</xref><xref ref-type="fig" rid="F6">, 6H</xref></tp:nomenclature><tp:treatment-sec sec-type="Material examined"><title>Material examined.</title><p>Holotype: [Korea] (TD: YNU): 1 female, Mureung valley, Samhwa-dong, Donghae-si GW, Korea, 16-28 June 2005, MT, J.W. Lee.</p><p>Paratype: [Korea] (TD: YNU): 1 female, Gajoa-dong, Jinju-si, GN, Korea, 3-9 June 1989, J.W. Lee.</p></tp:treatment-sec><tp:treatment-sec sec-type="Description"><title>Description</title><p>(female holotype). Body length 5.8 mm.</p><p>Fore wing length 3.4 mm.</p><p>Antenna with 31 flagellomeres.</p><p><italic>Color</italic>. Head black. Scape and pedicel blackish brown. Antenna black. Mandible yellow, brown apically. Mesosoma black; tegula brown. Fore leg yellowish brown; mid coxa black, brown apically, trochanter and trochantellus yellow, femur to tarsus brown; hind coxa and trochanter black, trochantellus yellow, femur blackish brown, tibia reddish brown, blackish brown basally and apically, tarsus blackish brown. Metasoma blackish brown; petiole black. Thyridium reddish brown. Ovipositor brown.</p><p>Morphology.</p><p>Head: Head closely and finely punctate. Vertex slightly punctate. Occiput flat and polished. Temple finely punctate and flat. Mandibles short, upper tooth as long as lower one. Minimum distance between eyes 0.6 times as long as maximum distance (<xref ref-type="fig" rid="F4">Fig. 4C</xref>). Ocelli small; diameter of median ocellus 0.9 times as long as distance between ocellus and eye; lateral ocellus separated from eye by 1.0 times lateral ocellus diameter. Antenna with 31 flagellomeres, 1<sup>st</sup> flagellomere 1.3 times as long as 2<sup>nd</sup> flagellomere.</p><p>Mesosoma: Pronotum sparsely punctate; upper part reticulated; lower part with transverse striae; epomia absent. Mesoscutum closely and finely punctate; notaulus absent (<xref ref-type="fig" rid="F4">Fig. 4G</xref>). Mesopleuron reticulate (<xref ref-type="fig" rid="F4">Fig. 4F</xref>); postpectal carinae complete; epicnemial carina present; sternaulus absent. Scutellum closely punctate; postscutellum flat, broader than high. Propodeum reticulate; basal area and areola separated by anterior transverse carina (<xref ref-type="fig" rid="F5">Fig. 5K</xref>); costula weak; areola and petiolar area not separated, impressed; spiracle small, round; distance between spiracle and pleural carina 1.00 times diameter of spiracle (<xref ref-type="fig" rid="F4">Fig. 4I</xref>). Hind tibia with short spines; ratio between hind tarsal segments 4.4: 2.0: 1.3: 0.7: 0.9. Fore wing with areolet; basal vein opposite nervulus (<xref ref-type="fig" rid="F4">Fig. 4M</xref>); nervellus not intercepted; discoidella absent.</p><p>Metasoma: Thyridium separated from base of 2<sup>nd</sup> tergite by more than 4.0 times its diameter; distance between base of 2<sup>nd</sup> tergite and thyridium 0.6 times as long as distance between base of 2<sup>nd</sup> tergite and spiracle (<xref ref-type="fig" rid="F4">Fig. 4L</xref>). 6<sup>th</sup> and 7<sup>th</sup> terga deeply emarginate apically (<xref ref-type="fig" rid="F4">Fig. 4N</xref>); 7<sup>th</sup> tergite longer than 6<sup>th</sup> tergite (<xref ref-type="fig" rid="F6">Fig. 6H</xref>). Ovipositor (<xref ref-type="fig" rid="F4">Fig. 4K</xref>) shorter than metasoma, 1.7 times as long as hind tibia.</p><p>Male. Unknown.</p><fig id="F4" position="float" orientation="portrait"><label>Figure 4.</label><caption><p><italic><tp:taxon-name>Cymodusa (Cymodusa) geolimi</tp:taxon-name></italic> Choi &amp; Lee sp. n. (female). <bold>A</bold> habitus in lateral view <bold>B</bold> head in lateral view <bold>C</bold> head in frontal view <bold>D</bold> mandible <bold>E</bold> pronotum <bold>F</bold> mesopleuron in lateral view <bold>G</bold> mesoscutum in dorsal view <bold>H</bold> propodeum <bold>I</bold> spiracle of propodeum <bold>J</bold> petiole in lateral view <bold>K</bold> ovipositor <bold>L</bold> thyridium <bold>M</bold> wings <bold>N</bold> 6<sup>th</sup> and 7<sup>th</sup> tergites in dorsal view. (Scale bar 1 mm for <bold>A</bold>; 0.5 mm for <bold>M</bold>; 0.2 mm for <bold>B–L</bold> and <bold>N</bold>).</p></caption><graphic xmlns:xlink="http://www.w3.org/1999/xlink" xlink:href="ZooKeys-311-069-g004.jpg" position="float" orientation="portrait" xlink:type="simple"/></fig><fig id="F5" position="float" orientation="portrait"><label>Figure 5.</label><caption><p>Propodeum, dorsal, of “<italic>australis</italic>” group. <bold>A</bold> <italic><tp:taxon-name>Cymodusa aenigma</tp:taxon-name></italic> <bold>B</bold> <italic><tp:taxon-name>Cymodusa australis</tp:taxon-name></italic> <bold>C</bold> <italic><tp:taxon-name>Cymodusa longiterebra</tp:taxon-name></italic> <bold>D</bold> <italic><tp:taxon-name>Cymodusa oculator</tp:taxon-name></italic> <bold>E</bold> <italic><tp:taxon-name>Cymodusa orientalis</tp:taxon-name></italic> <bold>F</bold> <italic><tp:taxon-name>Cymodusa parva</tp:taxon-name></italic> <bold>G</bold> <italic><tp:taxon-name>Cymodusa rufiventris</tp:taxon-name></italic> <bold>H</bold> <italic><tp:taxon-name>Cymodusa tibialis</tp:taxon-name></italic> <bold>I</bold> <italic><tp:taxon-name>Cymodusa koreana</tp:taxon-name></italic> sp. n. <bold>J</bold> <italic><tp:taxon-name>Cymodusa yeungnamensis</tp:taxon-name></italic> sp. n. <bold>K</bold> <italic><tp:taxon-name>Cymodusa geolimi</tp:taxon-name></italic> sp. n.</p></caption><graphic xmlns:xlink="http://www.w3.org/1999/xlink" xlink:href="ZooKeys-311-069-g005.jpg" position="float" orientation="portrait" xlink:type="simple"/></fig><fig id="F6" position="float" orientation="portrait"><label>Figure 6.</label><caption><p>6<sup>th</sup> and 7<sup>th</sup> metasomal terga, dorsal, of “<italic>australis</italic>” group. <bold>A</bold> <italic><tp:taxon-name>Cymodusa aenigma</tp:taxon-name></italic> <bold>B</bold> <italic><tp:taxon-name>Cymodusa longiterebra</tp:taxon-name></italic> <bold>C</bold> <italic><tp:taxon-name>Cymodusa orientalis</tp:taxon-name></italic> <bold>D</bold> <italic><tp:taxon-name>Cymodusa rufiventris</tp:taxon-name></italic> <bold>E</bold> <italic><tp:taxon-name>Cymodusa tibialis</tp:taxon-name></italic> <bold>F</bold> <italic><tp:taxon-name>Cymodusa koreana</tp:taxon-name></italic> sp. n. <bold>G</bold> <italic><tp:taxon-name>Cymodusa yeungnamensis</tp:taxon-name></italic> sp. n. <bold>H</bold> <italic><tp:taxon-name>Cymodusa geolimi</tp:taxon-name></italic> sp. n.</p></caption><graphic xmlns:xlink="http://www.w3.org/1999/xlink" xlink:href="ZooKeys-311-069-g006.jpg" position="float" orientation="portrait" xlink:type="simple"/></fig></tp:treatment-sec><tp:treatment-sec sec-type="Distribution"><title>Distribution.</title><p>Korea.</p></tp:treatment-sec><tp:treatment-sec sec-type="Etymology"><title>Etymology.</title><p>The species is named after the nickname of Dr. Jong-Wook Lee, who collected the type specimens.</p><!--PageBreak--></tp:treatment-sec><tp:treatment-sec sec-type="Comments"><title>Comments.</title><p>This species is similar to <italic><tp:taxon-name>Cymodusa oculator</tp:taxon-name></italic> Dbar (1985) but differs by the number of flagellar segments, developed clypeal fovea, basal area and areola not separated, and a different color pattern.</p><!--PageBreak--><!--PageBreak--></tp:treatment-sec></tp:taxon-treatment>
